# Supplementary material for: Microbial Metabolism of Naringin and the Impact on Antioxidant Capacity
Source: Nutrients. 2022 Sep 13;14(18):3765. doi: 10.3390/nu14183765 (PMC9502552; doi:10.3390/nu14183765)
Supplement: Supplementary file 1 [file nutrients-14-03765-s001.zip]

Archive with 1 entries (1 files):
- nutrients-1889899-supplementary.pdf
